# Supplementary material for: Differential Interactome Based Drug Repositioning Unraveled Abacavir, Exemestane, Nortriptyline Hydrochloride, and Tolcapone as Potential Therapeutics for Colorectal Cancers
Source: Front Bioinform. 2021 Sep 14;1:710591. doi: 10.3389/fbinf.2021.710591 (PMC9581026; doi:10.3389/fbinf.2021.710591)
Supplement: Supplementary file 2 [file Table1.XLSX]

## Sheet: Descriptions
Table 1. The member of common modules in two datasets (GEO and TCGA)
Table 2. Top-five pathways found in common modules
Table 3. Top-five biological processes found in common modules

## Sheet: Table 1
Module	Members
mADRM1	ADRM1, PSM5, PSM6, PSMD1, PSMD14, PSMD4, PSMD8
mAPEX1	APEX1, EGFR, EP300, FEN1, HMGA1, MDM2, MUTYH, POLB, PRPF19, SIRT1, TFAP4, TP53, TXNRD1, WDR77, XRCC1
mBRCA1	MYC
mCCT7	BAG3, CCT2, CCT4, CCT5, CCT6A, CCT7, CCT8, CDC20, CDK5, DCAF7, DDB2, FBXW4, FBXW8, HDAC1, HDAC3, IGBP1, ILK, NEDD1, PAN2, POC1A, PPP2CA, PPP2CB, PPP2R2C, PPP4C, RFWD3, STRN, STRN3, TP53, TUBG1, VHL
mCDC20	CDC20, CCT7
mCDK2	CDK2, CKS2
mCKS2	CCNA2, CCNB1, CCNB2, CDK1, CDK2, CKS2
mEGFR	APEX1, EGFR
mEP300	APEX1, EP300, MYC
mHDAC1	CCT7, HDAC1, HDGF, MYC
mHDGF	DDX5, EIF2S2, EMD, HDAC1, HDGF, HIST1H3A, PARP1, PRKDC, SRSF1, SSRP1, U2AF2
mHNRNPA1	CTNNB1, HNRNPA1, ILF2, MRPS35, NONO, PPIA, PRPF19
mHSD17B10	ALDOA, APP, ARHGDIA, DLD, EEF2, ENO3, HNRNPAB, HSD17B10, HTRA2, MCM2, PTBP1, RUVBL1, TAGLN2, TOMM40, UBA1
mHUWE1	HUWE1, MYC
mMDM2	APEX1, MDM2
mMYC	ACTL6A, AKAP8, ARHGEF2, ATAD2, AXIN1, BCL2, BIN1, BLM, BRCA1, BTRC, CCAR2, CCNT1, CDC73, CDCA7L, CDK4, CDK9, CDKN1B, CDKN2A, CREBBP, DNMT3A, EFTUD2, EP300, EP400, EYA1, FANCD2, FBXO8, FBXW7, FBXW8, FOXR1, FOXR2, GANAB, GSK3A, GSK3B, GTF2I, GTF3C3, HADHB, HBP1, HDAC1, HDAC2, HDAC3, HSPB1, HUWE1, KAT2A, KAT5, KPNA2, LMNA, MAPK1, MAPK8, MAX, MCM7, MEN1, MLH1, MSH2, MSH6, MYBBP1, MYC, MYCBP2, NDUFS2,…
mPPP2CA	CCT7, MYC, PPP2CA
mPSMA1	MYC, PSMA1, PSMB5
mPSMA7	PSMA7, PSMB5, PSMB8
mPSMB5	POMP, PSMA1, PSMA2, PSMA3, PSMA4, PSMA5, PSMA8, PSMB1, PSMB10, PSMB2, PSMB3, PSMB4, PSMB5, PSMB9, PSMC1, PSMC2, PSMC4, PSMC5, PSMC6, PSMD1, PSMD11, PSMD12, PSMD13, PSMD14, PSMD2, PSMD3, PSMD4, PSMD5, PSMD6, PSMA7, PSMD7, RND1, UCHL5
mPSMB7	PSMB7, PSMC5, PSMC6, PSMD1, PSMD14, PSMD4
mPSMC2	PSMB5, PSMC2
mRAN	ADRB2, BIRC5, CSE1L, EXOSC2, IPO11, IPO13, IPO5, IPO7, IPO9, KPNB1, MAD2L2, NEK9, NUP153, NXF1, RAN, RANBP1, RANBP10, RANBP2, RANBP3, RANBP9, RANGAP1, RANGRF, RCC1, TNPO1, UBE2I, XPO1, XPO5, XPO7, XPOT
mTP53	APEX1, CCT7, TP53

## Sheet: Table 2
Modules	p-value	q-value	Pathway	source	Members
ADRM1	3.66461e-18	4.39753e-17	Proteasome - Homo sapiens (human)	KEGG	PSMD8; PSMD4; PSMD1; PSMD14; ADRM1; PSMC5; PSMC6
	1.49129e-15	8.94773e-15	UCH proteinases	Reactome	PSMD8; PSMD14; PSMD1; PSMD4; ADRM1; PSMC5; PSMC6
	1.84435e-13	7.37739e-13	Epstein-Barr virus infection - Homo sapiens (human)	KEGG	PSMD8; PSMD4; PSMD1; PSMD14; ADRM1; PSMC5; PSMC6
	3.62932e-13	1.0888e-12	Ub-specific processing proteases	Reactome	PSMD8; PSMD14; PSMD1; PSMD4; ADRM1; PSMC5; PSMC6
	2.96988e-12	7.12771e-12	Deubiquitination	Reactome	PSMD8; PSMD14; PSMD1; PSMD4; ADRM1; PSMC5; PSMC6
APEX1	2.27027e-10	1.77448e-08	Base excision repair - Homo sapiens (human)	KEGG	APEX1; XRCC1; FEN1; POLB; MUTYH
	4.15893e-10	1.77448e-08	Resolution of Abasic Sites (AP sites)	Reactome	MUTYH; APEX1; XRCC1; FEN1; POLB
	4.15893e-10	1.77448e-08	Base Excision Repair	Reactome	MUTYH; APEX1; XRCC1; FEN1; POLB
	6.37766e-10	2.04085e-08	DNA Repair	Reactome	APEX1; TP53; PRPF19; MUTYH; FEN1; POLB; XRCC1; EP300
	4.97615e-09	1.27389e-07	Resolution of AP sites via the single-nucleotide replacement pathway	Reactome	XRCC1; APEX1; POLB
BRCA1	0.000127141	0.00127141	Breast cancer - Homo sapiens (human)	KEGG	BRCA1; MYC
	0.000517283	0.00175947	Deubiquitination	Reactome	BRCA1; MYC
	0.00052784	0.00175947	MicroRNAs in cancer - Homo sapiens (human)	KEGG	BRCA1; MYC
	0.000736092	0.00184023	PI3K-Akt signaling pathway - Homo sapiens (human)	KEGG	BRCA1; MYC
	0.00187439	0.00374877	Cell Cycle	Reactome	BRCA1; MYC
CCT7	1.37592e-19	2.84816e-17	Association of TriC/CCT with target proteins during biosynthesis	Reactome	CCT8; TP53; CCT2; FBXW4; CCT7; CCT4; CCT5; DCAF7; HDAC3; CCT6A
	2.53958e-15	2.62847e-13	Chaperonin-mediated protein folding	Reactome	CCT8; TP53; CCT2; FBXW4; HDAC3; CCT4; CCT7; DCAF7; CCT5; CCT6A
	4.72971e-15	3.2635e-13	Protein folding	Reactome	CCT8; TP53; CCT2; CCT6A; HDAC3; CCT4; CCT7; DCAF7; CCT5; FBXW4
	9.26176e-15	4.79296e-13	Folding of actin by CCT/TriC	Reactome	CCT8; CCT2; CCT7; CCT4; CCT5; CCT6A
	9.93103e-12	4.11145e-10	Formation of tubulin folding intermediates by CCT/TriC	Reactome	CCT8; CCT2; CCT7; CCT4; CCT5; CCT6A
CDC20	0.0236604	0.0236604	Metabolism of proteins	Reactome	CCT7; CDC20
CDK2	5.06857e-05	0.000101371	Small cell lung cancer - Homo sapiens (human)	KEGG	CKS2; CDK2
	0.00163591	0.00163591	Pathways in cancer - Homo sapiens (human)	KEGG	CKS2; CDK2
CKS2	1.03253e-13	1.09448e-11	Cyclin A/B1/B2 associated events during G2/M transition	Reactome	CDK1; CDK2; CCNA2; CCNB1; CCNB2
	1.7227e-11	9.1303e-10	estrogen responsive protein efp controls cell cycle and breast tumors growth	BioCarta	CCNB2; CCNB1; CDK2; CDK1
	1.38337e-10	4.88791e-09	Progesterone-mediated oocyte maturation - Homo sapiens (human)	KEGG	CCNB2; CCNB1; CCNA2; CDK2; CDK1
	4.34773e-10	1.02776e-08	Cell cycle - Homo sapiens (human)	KEGG	CCNB2; CCNB1; CCNA2; CDK2; CDK1
	5.47019e-10	1.02776e-08	G2/M DNA replication checkpoint	Reactome	CCNB2; CCNB1; CDK1
EP300	2.76702e-05	0.00021982	Transcriptional regulation by the AP-2 (TFAP2) family of transcription factors	Reactome	MYC; EP300
	3.83343e-05	0.00021982	NOTCH1 Intracellular Domain Regulates Transcription	Reactome	MYC; EP300
	4.52046e-05	0.00021982	Transcriptional regulation by RUNX3	Reactome	MYC; EP300
	4.70104e-05	0.00021982	mechanism of gene regulation by peroxisome proliferators via ppara	BioCarta	MYC; EP300
	5.07277e-05	0.00021982	Constitutive Signaling by NOTCH1 PEST Domain Mutants	Reactome	MYC; EP300
HDAC1	3.19633e-06	0.000115068	overview of telomerase protein component gene htert transcriptional regulation	BioCarta	HDAC1; MYC
	6.46104e-06	0.000116299	Repression of WNT target genes	Reactome	HDAC1; MYC
	3.29576e-05	0.000364265	wnt signaling pathway	BioCarta	HDAC1; MYC
	5.24763e-05	0.000364265	Degradation of beta-catenin by the destruction complex	Reactome	HDAC1; MYC
	7.64916e-05	0.000364265	NOTCH1 Intracellular Domain Regulates Transcription	Reactome	HDAC1; MYC
HDGF	0.000135648	0.00248262	Downregulation of SMAD2/3:SMAD4 transcriptional activity	Reactome	HDAC1; PARP1
	0.00016659	0.00248262	Spliceosome - Homo sapiens (human)	KEGG	DDX5; U2AF2; SRSF1
	0.000189641	0.00248262	Estrogen-dependent gene expression	Reactome	HDAC1; DDX5; HIST1H3A
	0.000214213	0.00248262	RNA Polymerase II Transcription	Reactome	HDAC1; SRSF1; SSRP1; U2AF2; PARP1; HIST1H3A
	0.000223476	0.00248262	ESR-mediated signaling	Reactome	HDAC1; DDX5; HIST1H3A
HNRNPA1	0.00214316	0.0163314	Spliceosome - Homo sapiens (human)	KEGG	PRPF19; HNRNPA1
	0.00374601	0.0163314	mRNA Splicing - Major Pathway	Reactome	PRPF19; HNRNPA1
	0.00408286	0.0163314	mRNA Splicing	Reactome	PRPF19; HNRNPA1
	0.00671179	0.017572	Processing of Capped Intron-Containing Pre-mRNA	Reactome	PRPF19; HNRNPA1
	0.00732166	0.017572	Infectious disease	Reactome	CTNNB1; PPIA
HSD17B10	5.96398e-05	0.00143136	Glycolysis / Gluconeogenesis - Homo sapiens (human)	KEGG	ALDOA; ENO3; DLD
	0.000310363	0.00267421	Branched-chain amino acid catabolism	Reactome	HSD17B10; DLD
	0.000398681	0.00267421	Platelet degranulation	Reactome	ALDOA; TAGLN2; APP
	0.000445702	0.00267421	Response to elevated platelet cytosolic Ca2+	Reactome	ALDOA; TAGLN2; APP
	0.000683166	0.00327919	Gluconeogenesis	Reactome	ALDOA; ENO3
MYC	1.54989e-20	9.42333e-18	Gene expression (Transcription)	Reactome	HDAC1; HDAC3; SMARCC1; YY1; CDKN1B; MSH2; MEN1; SMAD2; USP7; GTF3C3; DNMT3A; FANCD2; CCNT1; PIN1; GSK3B; SMARCA4; EP300; SKP2; AXIN1; SKP1; TFAP2A; TFAP2C; MLH1; MAPK1; HDAC2; PML; MYC; FBXW7; BRCA1; SIRT1; CDKN2A; SMARCB1; SP1; NUP93; BLM; KAT2A; SMAD3; PPP2CA; MAX; CDC73; KAT5; TP73; ATAD2; STUB1; CDK4; ACTL6A; YEATS4; MYBBP1A; CDK9; CREBBP
	2.99093e-19	9.09243e-17	Generic Transcription Pathway	Reactome	HDAC1; HDAC3; SMARCC1; YY1; CDKN1B; MSH2; MEN1; SMAD2; USP7; HDAC2; FANCD2; CCNT1; PIN1; GSK3B; SMARCA4; SKP2; AXIN1; SKP1; TFAP2A; TFAP2C; MLH1; MAPK1; PML; MYC; FBXW7; BRCA1; CDKN2A; SMARCB1; SP1; SMAD3; KAT2A; EP300; BLM; PPP2CA; MAX; KAT5; TP73; ATAD2; STUB1; CDK4; ACTL6A; YEATS4; CDK9; CREBBP
	3.19685e-18	6.47894e-16	RNA Polymerase II Transcription	Reactome	HDAC1; HDAC3; SMARCC1; YY1; CDKN1B; MSH2; MEN1; SMAD2; USP7; HDAC2; FANCD2; CCNT1; PIN1; GSK3B; SMARCA4; SKP2; AXIN1; SKP1; TFAP2A; TFAP2C; MLH1; MAPK1; PML; MYC; FBXW7; BRCA1; CDKN2A; SMARCB1; SP1; SMAD3; KAT2A; EP300; BLM; PPP2CA; MAX; CDC73; KAT5; TP73; ATAD2; STUB1; CDK4; ACTL6A; YEATS4; CDK9; CREBBP
	7.76863e-15	1.18083e-12	Cell cycle - Homo sapiens (human)	KEGG	HDAC1; CDKN2A; ZBTB17; SKP1; PLK1; CDKN1B; EP300; SMAD2; GSK3B; MCM7; HDAC2; CDK4; SKP2; MYC; SMAD3; CREBBP
	1.3161e-14	1.33365e-12	Chromatin modifying enzymes	Reactome	KAT2A; HDAC1; HDAC3; DNMT3A; RUVBL1; RUVBL2; CDK4; SMARCC1; KAT5; TRRAP; SUPT3H; HDAC2; EP400; ACTL6A; YEATS4; SMARCB1; RELA; EP300; SMARCA4; USP22; CREBBP
PPP2CA	2.62881e-05	0.000446897	Degradation of beta-catenin by the destruction complex	Reactome	PPP2CA; MYC
	0.000100916	0.000715992	G1/S Transition	Reactome	PPP2CA; MYC
	0.000126351	0.000715992	TGF-beta signaling pathway - Homo sapiens (human)	KEGG	PPP2CA; MYC
	0.000189377	0.000804852	Mitotic G1-G1/S phases	Reactome	PPP2CA; MYC
	0.000410102	0.00119251	Hippo signaling pathway - Homo sapiens (human)	KEGG	PPP2CA; MYC
PSMA1	4.78956e-06	3.12178e-05	Ub-specific processing proteases	Reactome	PSMB5; PSMA1; MYC
	9.79906e-06	3.12178e-05	proteasome complex	BioCarta	PSMB5; PSMA1
	1.17067e-05	3.12178e-05	Deubiquitination	Reactome	PSMB5; PSMA1; MYC
	3.51109e-05	7.02217e-05	Proteasome - Homo sapiens (human)	KEGG	PSMB5; PSMA1
	0.000182147	0.000291436	UCH proteinases	Reactome	PSMB5; PSMA1
PSMA7	3.88245e-08	3.4942e-07	Proteasome - Homo sapiens (human)	KEGG	PSMB5; PSMA7; PSMB8
	4.69779e-07	2.11401e-06	UCH proteinases	Reactome	PSMB5; PSMA7; PSMB8
	2.3447e-06	7.03409e-06	antigen processing and presentation	BioCarta	PSMB5; PSMB8
	4.78956e-06	1.03826e-05	Ub-specific processing proteases	Reactome	PSMB5; PSMA7; PSMB8
	5.76809e-06	1.03826e-05	Neddylation	Reactome	PSMB5; PSMA7; PSMB8
PSMB5	1.99524e-76	2.59381e-75	Proteasome - Homo sapiens (human)	KEGG	PSMB10; PSMD4; PSMD7; PSMD6; PSMD1; PSMD3; PSMD2; PSMA2; PSMA3; PSMA1; PSMA7; PSMA4; PSMA5; PSMC1; PSMC2; PSMC4; PSMC5; PSMC6; POMP; PSMA8; PSMD14; PSMD11; PSMD13; PSMD12; PSMB9; PSMB5; PSMB4; PSMB3; PSMB2; PSMB1
	1.82741e-65	1.18782e-64	UCH proteinases	Reactome	PSMB10; PSMD5; PSMD4; PSMD7; PSMD6; PSMD1; PSMD3; PSMD2; PSMA2; PSMA3; PSMA1; PSMA7; PSMA4; PSMA5; PSMC1; PSMA8; PSMC4; PSMC5; PSMC6; UCHL5; PSMC2; PSMD14; PSMD11; PSMD13; PSMD12; PSMB9; PSMB5; PSMB4; PSMB3; PSMB2; PSMB1
	4.94661e-51	2.14353e-50	Ub-specific processing proteases	Reactome	PSMB10; PSMD5; PSMD4; PSMD7; PSMD6; PSMD1; PSMD3; PSMD2; PSMA2; PSMA3; PSMA1; PSMA7; PSMA4; PSMA5; PSMC1; PSMA8; PSMC4; PSMC5; PSMC6; PSMC2; PSMD14; PSMD11; PSMD13; PSMD12; PSMB9; PSMB5; PSMB4; PSMB3; PSMB2; PSMB1
	3.57304e-50	1.16124e-49	Neddylation	Reactome	PSMB10; PSMD5; PSMD4; PSMD7; PSMD6; PSMD1; PSMD3; PSMD2; PSMA2; PSMA3; PSMA1; PSMA7; PSMA4; PSMA5; PSMC1; PSMA8; PSMC4; PSMC5; PSMC6; PSMC2; PSMD14; PSMD11; PSMD13; PSMD12; PSMB9; PSMB5; PSMB4; PSMB3; PSMB2; PSMB1
	1.25571e-49	3.26485e-49	Deubiquitination	Reactome	PSMB10; PSMD5; PSMD4; PSMD7; PSMD6; PSMD1; PSMD3; PSMD2; PSMA2; PSMA3; PSMA1; PSMA7; PSMA4; PSMA5; PSMC1; PSMA8; PSMC4; PSMC5; PSMC6; UCHL5; PSMC2; PSMD14; PSMD11; PSMD13; PSMD12; PSMB9; PSMB5; PSMB4; PSMB3; PSMB2; PSMB1
PSMB7	1.22031e-15	1.46438e-14	Proteasome - Homo sapiens (human)	KEGG	PSMD4; PSMD1; PSMD14; PSMB7; PSMC5; PSMC6
	2.01743e-13	1.21046e-12	UCH proteinases	Reactome	PSMD14; PSMD1; PSMD4; PSMB7; PSMC5; PSMC6
	2.20252e-11	8.81008e-11	Ub-specific processing proteases	Reactome	PSMD14; PSMD1; PSMD4; PSMB7; PSMC5; PSMC6
	3.20243e-11	9.6073e-11	Neddylation	Reactome	PSMD14; PSMD1; PSMD4; PSMB7; PSMC5; PSMC6
	1.32999e-10	3.19198e-10	Deubiquitination	Reactome	PSMD14; PSMD1; PSMD4; PSMB7; PSMC5; PSMC6
PSMC2	1.17295e-05	8.21065e-05	Proteasome - Homo sapiens (human)	KEGG	PSMB5; PSMC2
	6.1029e-05	0.000213601	UCH proteinases	Reactome	PSMC2; PSMB5
	0.000285418	0.000565229	Ub-specific processing proteases	Reactome	PSMC2; PSMB5
	0.000322988	0.000565229	Neddylation	Reactome	PSMC2; PSMB5
	0.000517283	0.000724196	Deubiquitination	Reactome	PSMC2; PSMB5
RAN	4.18026e-17	3.72043e-15	mechanism of protein import into the nucleus	BioCarta	RCC1; RAN; KPNB1; RANGAP1; NUP153; RANBP1; RANBP2
	2.88601e-15	8.58904e-14	cycling of ran in nucleocytoplasmic transport	BioCarta	RCC1; RAN; RANGAP1; NUP153; RANBP1; RANBP2
	2.89518e-15	8.58904e-14	Interactions of Rev with host cellular proteins	Reactome	XPO1; RCC1; RAN; KPNB1; RANGAP1; NUP153; RANBP1; RANBP2
	1.58312e-14	3.52243e-13	role of ran in mitotic spindle regulation	BioCarta	RCC1; RAN; KPNB1; RANGAP1; RANBP1; RANBP2
	2.19494e-13	3.90699e-12	Rev-mediated nuclear export of HIV RNA	Reactome	XPO1; RCC1; RAN; RANGAP1; NUP153; RANBP1; RANBP2
TP53	2.62881e-05	0.00013144	Association of TriC/CCT with target proteins during biosynthesis	Reactome	TP53; CCT7
	0.000164686	0.000309574	Chaperonin-mediated protein folding	Reactome	TP53; CCT7
	0.000185745	0.000309574	Protein folding	Reactome	TP53; CCT7
	0.00175148	0.00218935	DNA Repair	Reactome	APEX1; TP53

## Sheet: Table 3
Modules	p-value	q-value	Gene Ontology	Members
ADRM1	2.0292e-13	5.88469e-12	protein modification by small protein removal	PSMD8; PSMD4; PSMD1; PSMD14; ADRM1; PSMC5; PSMC6
	3.54954e-11	5.14683e-10	modification-dependent macromolecule catabolic process	PSMD8; PSMD4; PSMD1; PSMD14; ADRM1; PSMC5; PSMC6
	8.39512e-11	8.11529e-10	proteolysis involved in cellular protein catabolic process	PSMD8; PSMD4; PSMD1; PSMD14; ADRM1; PSMC5; PSMC6
	1.41235e-10	1.02395e-09	cellular protein catabolic process	PSMD8; PSMD4; PSMD1; PSMD14; ADRM1; PSMC5; PSMC6
	5.39065e-10	2.21017e-08	protein catabolic process	PSMD8; PSMD4; PSMD1; PSMD14; ADRM1; PSMC5; PSMC6
APEX1	2.04134e-16	4.14391e-14	cellular response to DNA damage stimulus	MUTYH; SIRT1; TP53; TFAP4; PRPF19; EGFR; HMGA1; APEX1; FEN1; POLB; XRCC1; MDM2; EP300
	1.08366e-14	1.7447e-12	DNA repair	MUTYH; SIRT1; TP53; PRPF19; EGFR; HMGA1; APEX1; FEN1; POLB; XRCC1; EP300
	1.34531e-13	1.68163e-11	cellular response to stress	MUTYH; SIRT1; TP53; TFAP4; PRPF19; EGFR; HMGA1; APEX1; FEN1; POLB; XRCC1; MDM2; EP300; TXNRD1
	1.03401e-11	1.04952e-09	DNA metabolic process	MUTYH; SIRT1; TP53; PRPF19; EGFR; HMGA1; APEX1; FEN1; POLB; XRCC1; EP300
	4.40169e-10	2.97848e-08	signal transduction in response to DNA damage	SIRT1; TP53; TFAP4; PRPF19; MDM2; EP300
BRCA1	1.15692e-05	0.000543751	DNA methylation	BRCA1; MYC
	2.40822e-05	0.000493915	positive regulation of response to DNA damage stimulus	BRCA1; MYC
	3.29277e-05	0.000493915	DNA modification	BRCA1; MYC
	5.94694e-05	0.00139753	response to ionizing radiation	BRCA1; MYC
	0.000158587	0.00453494	cell cycle arrest	BRCA1; MYC
CCT7	4.15897e-14	8.31794e-12	positive regulation of telomerase RNA localization to Cajal body	CCT8; CCT2; CCT7; CCT4; CCT5; CCT6A
	1.53766e-13	1.12247e-11	regulation of telomerase RNA localization to Cajal body	CCT8; CCT2; CCT7; CCT4; CCT5; CCT6A
	2.24494e-13	1.12247e-11	telomerase RNA localization	CCT8; CCT2; CCT7; CCT4; CCT5; CCT6A
	2.24494e-13	1.12247e-11	RNA localization to nucleus	CCT8; CCT2; CCT7; CCT4; CCT5; CCT6A
	2.24494e-13	1.43676e-11	RNA localization to Cajal body	CCT8; CCT2; CCT7; CCT4; CCT5; CCT6A
CDC20	0.00394509	0.0315607	chromosome organization	CCT7; CDC20
	0.00408991	0.0110374	positive regulation of cellular component organization	CCT7; CDC20
	0.00441495	0.0110374	regulation of organelle organization	CCT7; CDC20
	0.0167808	0.0671231	regulation of cellular component organization	CCT7; CDC20
	0.0261758	0.0285812	positive regulation of nitrogen compound metabolic process	CCT7; CDC20
CDK2	0.000167874	0.00184662	meiotic cell cycle	CKS2; CDK2
	0.00040285	0.00604275	positive regulation of cell cycle	CKS2; CDK2
	0.000656779	0.0144491	mitotic cell cycle phase transition	CKS2; CDK2
	0.000767563	0.0145837	cell cycle phase transition	CKS2; CDK2
	0.000930809	0.00698107	regulation of mitotic cell cycle	CKS2; CDK2
CKS2	6.34102e-11	4.81917e-09	positive regulation of cell cycle	CCNB2; CCNB1; CCNA2; CKS2; CDK1; CDK2
	2.76651e-10	2.82184e-08	mitotic cell cycle phase transition	CCNB2; CCNB1; CCNA2; CKS2; CDK1; CDK2
	4.42398e-10	3.31798e-08	cell cycle phase transition	CCNB2; CCNB1; CCNA2; CKS2; CDK1; CDK2
	6.3376e-10	2.00285e-08	G2/M transition of mitotic cell cycle	CDK1; CCNB1; CCNA2; CDK2; CCNB2
	7.906e-10	2.00285e-08	regulation of mitotic cell cycle	CCNB2; CCNB1; CCNA2; CKS2; CDK1; CDK2
EGFR	6.27163e-05	0.00131704	cellular response to reactive oxygen species	APEX1; EGFR
	0.000126403	0.00297056	response to reactive oxygen species	APEX1; EGFR
	0.000149563	0.00157042	G1/S transition of mitotic cell cycle	APEX1; EGFR
	0.000170577	0.00297056	cell cycle G1/S phase transition	APEX1; EGFR
	0.000212183	0.00297056	cellular response to oxidative stress	APEX1; EGFR
EP300	1.8176e-06	6.72511e-05	G1/S transition of mitotic cell cycle	APEX1; MYC; EP300
	2.21471e-06	0.000130668	cell cycle G1/S phase transition	APEX1; MYC; EP300
	7.03177e-06	0.000130088	beta-catenin-TCF complex assembly	MYC; EP300
	1.67819e-05	0.000495066	mitotic cell cycle phase transition	APEX1; MYC; EP300
	2.12071e-05	0.00110277	cell cycle phase transition	APEX1; MYC; EP300
HDAC1	1.40499e-05	0.000463647	beta-catenin-TCF complex assembly	HDAC1; MYC
	0.00010171	0.0039667	regulation of telomere maintenance	MYC; CCT7
	0.000443452	0.0122653	chromatin remodeling	HDAC1; MYC
	0.000464886	0.00684871	telomere organization	MYC; CCT7
	0.000577588	0.0122653	DNA metabolic process	HDAC1; MYC; CCT7
HDGF	1.07079e-05	0.000550452	regulation of intracellular steroid hormone receptor signaling pathway	HDAC1; DDX5; PARP1
	1.44819e-05	0.00127562	intrinsic apoptotic signaling pathway	HDAC1; DDX5; PARP1; PRKDC
	1.59551e-05	0.000550452	regulation of RNA metabolic process	HDAC1; SRSF1; SSRP1; U2AF2; PARP1; PRKDC; DDX5; HIST1H3A; HDGF
	2.52598e-05	0.00127562	gene expression	HDAC1; SRSF1; SSRP1; U2AF2; PARP1; PRKDC; DDX5; HIST1H3A; HDGF; EIF2S2
	2.91196e-05	0.000669751	regulation of nucleobase-containing compound metabolic process	HDAC1; SRSF1; SSRP1; U2AF2; PARP1; PRKDC; DDX5; HIST1H3A; HDGF
HNRNPA1	8.12235e-06	0.000625421	DNA metabolic process	PRPF19; CTNNB1; HNRNPA1; PPIA; NONO
	3.63514e-05	0.00170852	DNA biosynthetic process	CTNNB1; HNRNPA1; PPIA
	3.66584e-05	0.00141135	neuron death in response to oxidative stress	CTNNB1; NONO
	0.000101554	0.0017437	negative regulation of cellular response to oxidative stress	CTNNB1; NONO
	0.0001113	0.0017437	negative regulation of response to oxidative stress	CTNNB1; NONO
HSD17B10	2.62576e-06	0.000139165	aging	APP; ENO3; HTRA2; EEF2; DLD
	0.000168147	0.0154695	NADH regeneration	ALDOA; ENO3
	0.000168147	0.0138723	canonical glycolysis	ALDOA; ENO3
	0.000192935	0.0110071	pyridine nucleotide metabolic process	ALDOA; ENO3; DLD
	0.000216755	0.0138723	pyridine-containing compound metabolic process	ALDOA; ENO3; DLD
HUWE1	0.00173242	0.0277187	chromatin organization	MYC; HUWE1
	0.00193241	0.0131503	cellular response to DNA damage stimulus	MYC; HUWE1
	0.00283054	0.0131503	DNA metabolic process	MYC; HUWE1
	0.00394509	0.0131503	chromosome organization	MYC; HUWE1
	0.00441495	0.0088299	regulation of organelle organization	MYC; HUWE1
MDM2	1.66175e-05	0.000715035	muscle cell migration	APEX1; MDM2
	4.59261e-05	0.000715035	response to hydrogen peroxide	APEX1; MDM2
	4.66327e-05	0.000715035	cellular response to antibiotic	APEX1; MDM2
	6.27163e-05	0.00150519	cellular response to reactive oxygen species	APEX1; MDM2
	0.000126403	0.00130676	response to reactive oxygen species	APEX1; MDM2
MYC	2.1103e-32	1.09735e-29	regulation of nitrogen compound metabolic process	SMARCC1; PLK1; MEN1; CCNT1; USP22; PRPF6; EP300; CDC73; STUB1; NFE2L2; ARHGEF2; MYCBP2; RELA; BRCA1; CDKN2A; SP1; USP36; USP37; GSK3A; PPP2CA; MAX; AKAP8; KAT5; PARP10; PTPN14; KPNA2; YEATS4; PAK2; CDKN1B; KAT2A; CCAR2; GSK3B; XRCC6; XPO1; RUVBL1; RUVBL2; NONO; TIAM1; GTF2I; ZNF281; SIRT1; TRRAP; BLM; ZBTB17; ATAD2; MYBBP1A; CREBBP; TRIM6; HDAC1; HDAC3; HDAC2; YY1; SNIP1; FOXR1; FOXR2; SMAD2; SMA…
	3.65736e-32	1.10452e-29	cellular macromolecule metabolic process	RNF115; SMARCC1; PLK1; HUWE1; MEN1; TRPC4AP; USP28; CCNT1; USP22; PRPF6; CDC73; STUB1; NFE2L2; ARHGEF2; USP7; MYCBP2; RELA; BRCA1; CDKN2A; SP1; USP36; USP37; GSK3A; PPP2CA; MAX; AKAP8; KAT5; PARP10; PTPN14; KPNA2; YEATS4; PAK2; CDKN1B; KAT2A; GTF3C3; EP400; CCAR2; GSK3B; XRCC6; XPO1; RUVBL1; RUVBL2; NONO; TIAM1; GTF2I; ZNF281; SIRT1; TRRAP; BLM; ZBTB17; ATAD2; MYBBP1A; NMI; CREBBP; TRIM6; HDAC1; …
	1.77401e-31	8.07177e-29	regulation of nucleobase-containing compound metabolic process	HDAC1; FBXW7; HDAC3; HDAC2; YY1; PLK1; CDKN1B; MSH2; MEN1; MSH6; SMAD3; NFYC; NFYB; SMARCC1; PARP10; FANCD2; CCNT1; SMARCB1; PIN1; HBP1; RAF1; CDCA7L; XRCC6; XPO1; ZBTB17; AXIN1; USP7; NONO; NFE2L2; TFAP2C; ARHGEF2; RUVBL2; MLH1; SUPT3H; SNIP1; SMAD2; MAPK1; USP36; FOXR1; PML; MYC; GTF2I; EYA1; FOXR2; ACTL6A; BRCA1; PRPF6; SIRT1; CDKN2A; PFDN5; HSPB1; SP1; TRRAP; BLM; KAT2A; RUVBL1; TRIP12; EP300…
	2.5411e-31	6.18524e-29	regulation of primary metabolic process	SMARCC1; PLK1; MEN1; CCNT1; USP22; PRPF6; EP300; CDC73; STUB1; NFE2L2; ARHGEF2; MYCBP2; RELA; BRCA1; CDKN2A; SP1; USP36; USP37; GSK3A; PPP2CA; MAX; AKAP8; KAT5; PARP10; PTPN14; KPNA2; YEATS4; PAK2; CDKN1B; KAT2A; CCAR2; GSK3B; XRCC6; XPO1; RUVBL1; RUVBL2; NONO; TIAM1; GTF2I; ZNF281; SIRT1; TRRAP; BLM; ZBTB17; ATAD2; MYBBP1A; CREBBP; TRIM6; HDAC1; HDAC3; HDAC2; YY1; SNIP1; FOXR1; FOXR2; SMAD2; SMA…
	3.56841e-31	6.18524e-29	nucleic acid metabolic process	SMARCC1; PLK1; HUWE1; MEN1; USP28; CCNT1; USP22; PRPF6; SNRNP200; CDC73; STUB1; NFE2L2; ARHGEF2; MYC; BRCA1; CDKN2A; SP1; USP36; USP37; PPP2CA; MAX; KAT5; PARP10; PTPN14; KPNA2; YEATS4; CDKN1B; KAT2A; GTF3C3; CCAR2; XRCC6; XPO1; RUVBL1; RUVBL2; NONO; EFTUD2; GTF2I; ZNF281; SIRT1; TRRAP; BLM; ATAD2; MYBBP1A; CREBBP; TRIM6; HDAC1; HDAC3; HDAC2; YY1; SNIP1; FOXR1; FOXR2; SMAD2; SMAD3; POLE; FANCD2; …
PPP2CA	1.02289e-05	0.000296638	regulation of DNA metabolic process	PPP2CA; MYC; CCT7
	5.09928e-05	0.00178475	regulation of telomere maintenance	MYC; CCT7
	0.000150384	0.00586497	DNA metabolic process	PPP2CA; MYC; CCT7
	0.00023381	0.00302982	telomere organization	MYC; CCT7
	0.00031343	0.00302982	DNA biosynthetic process	MYC; CCT7
PSMA1	3.70634e-06	2.22381e-05	protein modification by small protein removal	MYC; PSMA1; PSMB5
	0.000893991	0.00842649	proteolysis	MYC; PSMA1; PSMB5
	0.00153209	0.00842649	negative regulation of immune system process	MYC; PSMA1
	0.00167386	0.00502157	proteasomal protein catabolic process	PSMB5; PSMA1
	0.00305791	0.0054108	modification-dependent macromolecule catabolic process	PSMB5; PSMA1
PSMA7	3.70634e-06	2.22381e-05	protein modification by small protein removal	PSMB5; PSMA7; PSMB8
	1.34554e-05	4.03662e-05	proteasomal protein catabolic process	PSMB5; PSMA7; PSMB8
	3.3541e-05	6.70819e-05	modification-dependent macromolecule catabolic process	PSMB5; PSMA7; PSMB8
	4.84521e-05	7.26186e-05	proteolysis involved in cellular protein catabolic process	PSMB5; PSMA7; PSMB8
	5.22755e-05	0.00047048	viral process	PSMB5; PSMA7; PSMB8
PSMB5	8.81567e-55	3.52627e-53	protein modification by small protein removal	PSMB10; PSMD5; PSMD4; PSMD7; PSMD6; PSMD1; PSMD3; PSMD2; PSMA2; PSMA3; PSMA1; PSMA7; PSMA4; PSMA5; PSMC1; PSMC2; PSMC4; PSMC5; PSMC6; UCHL5; PSMA8; PSMD14; PSMD11; PSMD13; PSMD12; PSMB9; PSMB5; PSMB4; PSMB3; PSMB2; PSMB1
	1.99628e-40	3.99255e-39	proteolysis involved in cellular protein catabolic process	PSMB10; PSMD4; PSMD7; PSMD6; PSMD1; PSMD3; PSMD2; PSMA2; PSMA3; PSMA1; PSMA7; PSMA4; PSMA5; PSMC1; PSMC2; PSMC4; PSMC5; PSMC6; UCHL5; PSMA8; PSMD14; PSMD11; PSMD13; PSMD12; PSMB9; PSMB5; PSMB4; PSMB3; PSMB2; PSMB1
	1.90752e-39	2.54336e-38	cellular protein catabolic process	PSMB10; PSMD4; PSMD7; PSMD6; PSMD1; PSMD3; PSMD2; PSMA2; PSMA3; PSMA1; PSMA7; PSMA4; PSMA5; PSMC1; PSMC2; PSMC4; PSMC5; PSMC6; UCHL5; PSMA8; PSMD14; PSMD11; PSMD13; PSMD12; PSMB9; PSMB5; PSMB4; PSMB3; PSMB2; PSMB1
	6.9435e-39	6.9435e-38	proteasomal protein catabolic process	PSMB10; PSMD4; PSMD7; PSMD6; PSMD1; PSMD2; PSMA2; PSMA3; PSMA1; PSMA7; PSMA4; PSMA5; PSMC1; PSMC2; PSMC4; PSMC5; PSMC6; UCHL5; PSMA8; PSMD14; PSMD12; PSMB9; PSMB5; PSMB4; PSMB3; PSMB2; PSMB1
	2.03181e-37	1.62545e-36	modification-dependent macromolecule catabolic process	PSMB10; PSMD4; PSMD7; PSMD6; PSMD1; PSMD3; PSMD2; PSMA2; PSMA3; PSMA1; PSMA7; PSMA4; PSMA5; PSMC2; PSMC5; PSMC6; UCHL5; PSMA8; PSMD14; PSMD11; PSMD13; PSMD12; PSMB9; PSMB5; PSMB4; PSMB3; PSMB2; PSMB1
PSMB7	1.33325e-11	3.7331e-10	protein modification by small protein removal	PSMD4; PSMD1; PSMD14; PSMB7; PSMC5; PSMC6
	1.77596e-10	2.48634e-09	proteasomal protein catabolic process	PSMD4; PSMD1; PSMD14; PSMB7; PSMC5; PSMC6
	1.10929e-09	1.03534e-08	modification-dependent macromolecule catabolic process	PSMD4; PSMD1; PSMD14; PSMB7; PSMC5; PSMC6
	2.31872e-09	1.6231e-08	proteolysis involved in cellular protein catabolic process	PSMD4; PSMD1; PSMD14; PSMB7; PSMC5; PSMC6
	3.62039e-09	2.02742e-08	cellular protein catabolic process	PSMD4; PSMD1; PSMD14; PSMB7; PSMC5; PSMC6
PSMC2	0.000240288	0.00144173	protein modification by small protein removal	PSMB5; PSMC2
	0.000566922	0.00170077	proteasomal protein catabolic process	PSMB5; PSMC2
	0.00104166	0.00185201	modification-dependent macromolecule catabolic process	PSMB5; PSMC2
	0.00133088	0.00185201	proteolysis involved in cellular protein catabolic process	PSMB5; PSMC2
	0.00154334	0.00185201	cellular protein catabolic process	PSMB5; PSMC2
RAN	1.38844e-24	1.7772e-22	nuclear transport	XPO1; XPOT; TNPO1; XPO5; NXF1; XPO7; IPO13; RAN; IPO11; KPNB1; RANGAP1; NUP153; IPO7; IPO9; CSE1L; IPO5; RANBP3; RANBP2
	3.34309e-17	2.13958e-15	intracellular protein transport	XPO1; RANGRF; XPOT; TNPO1; XPO5; NXF1; XPO7; IPO13; RAN; IPO11; KPNB1; RANGAP1; NUP153; IPO7; IPO9; CSE1L; IPO5; RANBP3; RANBP2
	6.32015e-16	5.75134e-14	intracellular transport	XPO1; RANGRF; XPOT; TNPO1; XPO5; NXF1; XPO7; IPO13; RAN; IPO11; KPNB1; RANGAP1; NUP153; ADRB2; IPO7; IPO9; CSE1L; IPO5; RANBP1; RANBP3; RANBP2
	1.91152e-14	7.85211e-13	cellular macromolecule localization	XPO1; RANGRF; XPOT; TNPO1; XPO5; NXF1; XPO7; IPO13; RAN; IPO11; KPNB1; RANGAP1; NUP153; IPO7; IPO9; EXOSC2; CSE1L; IPO5; RANBP3; RANBP2
	2.58861e-14	7.85211e-13	establishment of localization in cell	XPO1; RANGRF; XPOT; TNPO1; XPO5; NXF1; XPO7; IPO13; RAN; IPO11; KPNB1; RANGAP1; NUP153; ADRB2; IPO7; IPO9; CSE1L; IPO5; RANBP1; RANBP3; RANBP2
TP53	0.000139268	0.00345883	cellular response to antibiotic	APEX1; TP53
	0.000150384	0.00345883	DNA metabolic process	APEX1; TP53; CCT7
	0.00023381	0.00445055	telomere organization	APEX1; CCT7
	0.000247503	0.00379505	chromosome organization	APEX1; TP53; CCT7
	0.00031343	0.00445055	DNA biosynthetic process	TP53; CCT7
